# Supplementary material for: Use of Biomarkers in Nutrition Intervention Studies of Children: A Scoping Review
Source: Nutrients. 2024 Oct 22;16(21):3584. doi: 10.3390/nu16213584 (PMC11547836; doi:10.3390/nu16213584)
Supplement: Supplementary file 1 [file nutrients-16-03584-s001.zip]

Archive with 1 entries (1 files):
- nutrients-3146360-supplementary.xlsx
