# Supplementary material for: Use of Biomarkers in Nutrition Intervention Studies of Children: A Scoping Review
Source: Nutrients. 2024 Oct 22;16(21):3584. doi: 10.3390/nu16213584 (PMC11547836; doi:10.3390/nu16213584)
Supplement: Supplementary file 1 [file nutrients-16-03584-s001.zip › nutrients-3146360-supplementary.xlsx]

## Sheet: Sheet1
Lead Author	Year Published	Journal Published in	1. Is the hypothesis/aim/objective clearly described?	2. Are the main outcomes to be measured clearly described in the Introduction or Methods section? [If the main outcomes are first mentioned in the Results section, the question should be answered no.]	3. Are the characteristics of the participants included in the study clearly described? [In cohort studies and trials, inclusion and/or exclusion criteria should be given. In case-control studies, a case-definition and the source for controls should be given.]	4. Are the interventions of interest clearly described? [Treatments and placebo (where relevant) that are to be compared should be clearly described.]	5. Are the principal confounders compared clearly described? [A list of principal confounders is provided.]	6. Are the main findings of the study clearly described? [Simple outcome data (including denominators and numerators) should be reported for all major findings so that the reader can check the major analyses and conclusions. (This question does not cover statistical tests which are considered below).]	7. Does the study provide estimates of random variability provided for main outcomes? [In non normally distributed data the interquartile range of results should be reported. In normally distributed data the standard error, standard deviation or confidence intervals should be reported. If the distribution of the data is not described, it must be assumed that the estimates used were appropriate an…	9. Have the characteristics of patients lost to follow-up been described? [This should be answered yes where there were no losses to follow-up or where losses to follow-up were so small that findings would be unaffected by their inclusion. This should be answered no where a study does not report the number of patients lost to follow-up.]	10. Have actual probability values been reported(e.g. 0.035 rather than < 0.05) for the main outcomes except where the probability value is less than 0.001?	11. Were the subjects asked to participate in the study representative of the entire population from which they were recruited? [The study must identify the source population for patients and describe how the patients were selected. Patients would be representative if they comprised the entire source population, an unselected sample of consecutive patients, or a random sample. Random sampling is …	12. Were those subjects who were prepared to participate representative of the entire population from which they were recruited? [The proportion of those asked who agreed should be stated. Validation that the sample was representative would include demonstrating that the distribution of the main confounding factors was the same in the study sample and the source population.]	16. If any of the results of the study were based on â€œdata dredgingâ€, was this made clear? [Any analyses that had not been planned at the outset of the study should be clearly indicated. If no retrospective unplanned subgroup analyses were reported, then answer] yes.	17. In trials and cohort studies, do the analyses adjust for different lengths of follow-up of patients, or in case-control studies, is the time period between the intervention and outcome the same for cases and controls ? [Where follow-up was the same for all study patients the answer should yes. If different lengths of follow-up were adjusted for by, for example, survival analysis the answer sh…	18. Were the statistical tests used to assess the main outcomes appropriate? [The statistical techniques used must be appropriate to the data. For example non- parametric methods should be used for small sample sizes. Where little statistical analysis has been undertaken but where there is no evidence of bias, the question should be answered yes. If the distribution of the data (normal or not) is…	20. Were the main outcome measures used accurate (valid and reliable)? [For studies where the outcome measures are clearly described, the question should be answered yes. For studies which refer to other work or that demonstrates the outcome measures are accurate, the question should be answered as yes.]	21. Were the patients in different intervention groups (trials and cohort studies) or were the cases and controls (case-control studies) recruited from the same population? [For example, patients for all comparison groups should be selected from the same hospital. The question should be answered unable to determine for cohort and case- control studies where there is no information concerning the …	22. Were study subjects in different intervention groups (trials and cohort studies) or were the cases and controls (case-control studies) recruited over the same period of time? [For a study which does not specify the time period over which patients were recruited, the question should be answered as unable to determine.]	25. Was there adequate adjustment for confounding in the analyses from which the main findings were drawn? [This question should be answered no for trials if: the main conclusions of the study were based on analyses of treatment rather than intention to treat; the distribution of known confounders in the different treatment groups was not described; or the distribution of known confounders differ…	26. Were losses of patients to follow-up taken into account? [If the numbers of patients lost to follow-up are not reported, the question should be answered as unable to determine. If the proportion lost to follow-up was too small to affect the main findings, the question should be answered yes.]	27. Did the study have sufficient power to detect a clinically important effect where the probability value for a difference is due to chance is less than 5%? [Sample size calculation performed = yes. AND/OR Stated what the power was for the study = yes.]	final score for paper	quality (poor, fair, good)
Arauz Boudreau	2013	American Journal of Preventative Medicine	Yes	Yes	Yes	Yes	No	No	Yes	Yes	Yes	Unable to Determine	Unable to Determine	Yes	Yes	Yes	Yes	Yes	Unable to Determine	Yes	Yes	Unable to Determine	14	good
Beccarelli	2016	Journal of Nutrition Education and Behavior	Yes	Yes	Yes	Yes	No	No	Yes	Yes	No	Yes	Unable to Determine	Yes	Yes	Yes	Yes	Yes	Yes	No	Unable to Determine	Yes	14	good
Cambuli	2008	The Journal of Clinical Endocrinology & Metabolism	Yes	Yes	Yes	Yes	No	No	Yes	Yes	Yes	Yes	Unable to Determine	Yes	Yes	Yes	Yes	Yes	Unable to Determine	No	Yes	Unable to Determine	14	good
Fernandes	2020	J Pediatr Endocrinol Metab	Yes	No	Yes	Yes	No	Yes	Yes	No	Yes	Unable to Determine	Unable to Determine	No	Yes	Yes	Yes	Unable to Determine	Unable to Determine	No	Unable to Determine	Yes	10	fair
Fernandez-Ruiz	2021	Biological Research for Nursing	Yes	Yes	Yes	Yes	No	No	Yes	Yes	Yes	Yes	Yes	Yes	Yes	Yes	Yes	Yes	Unable to Determine	No	Yes	Yes	16	good
Gajewska	2009	Medycyna Wieku Rozwojowego	Yes	Yes	Yes	Yes	No	No	Yes	No	No	Unable to Determine	Unable to Determine	Yes	Yes	Unable to Determine	Unable to Determine	Unable to Determine	Unable to Determine	No	No	Unable to Determine	7	poor
Gajewska	2011	Developmental Period Medicine	Yes	Yes	Yes	Yes	No	No	Yes	No	No	Unable to Determine	Unable to Determine	Yes	Yes	Yes	Yes	Unable to Determine	Unable to Determine	No	Unable to Determine	Unable to Determine	9	fair
Gajewska	2013	exp clin endocrinol diabetes	Yes	Yes	Yes	Yes	Unable to Determine	Yes	Yes	No	Yes	Yes	No	Yes	No	Yes	Yes	Yes	Unable to Determine	No	No	Unable to Determine	12	fair
Gajewska	2017	Endocrine Research	Yes	Yes	Yes	Yes	No	Yes	Yes	No	Yes	Yes	Unable to Determine	Yes	Yes	Yes	Yes	Yes	Yes	No	Unable to Determine	Unable to Determine	14	good
Hajihashemi	2014	Molecular Nutrition & Food Research	Yes	Yes	Yes	Yes	No	Yes	Yes	Yes	Yes	Yes	Yes	Yes	Yes	Yes	Yes	Yes	Yes	Yes	Yes	Yes	19	good
Hopkins	2017	Thesis, Department of Public Health Sciences, The University of Texas at El Paso	Yes	Yes	No	Yes	No	Yes	Yes	Unable to Determine	Yes	Yes	Yes	Yes	Yes	Yes	Yes	Yes	Yes	No	Unable to Determine	Unable to Determine	14	good
Huang	2010	Child: Care, Health and Development	Yes	Yes	Yes	Yes	No	No	Yes	Yes	No	Unable to Determine	Unable to Determine	Yes	Yes	Yes	Yes	Yes	Unable to Determine	Yes	Yes	Unable to Determine	13	good
Izadpanah	2012	Am J Physiol Endocrinol Metab	Yes	No	Yes	Yes	Yes	Yes	No	No	Yes	No	Unable to Determine	Yes	Yes	Yes	Yes	Unable to Determine	Unable to Determine	No	No	Unable to Determine	10	fair
Juarez	2019	NA	Yes	Yes	Yes	Yes	No	Yes	Yes	Yes	Yes	Yes	Unable to Determine	Yes	No	Yes	Yes	No	Yes	No	Yes	No	14	good
Kahhan	2021	Metabolic Syndrome and Related Disorders	Yes	Yes	Yes	Yes	No	Yes	Yes	No	Yes	Yes	Unable to Determine	Yes	Yes	Yes	Yes	Yes	Unable to Determine	No	Yes	Unable to Determine	14	good
Karampatsou	2021	Nutrients	Yes		Yes	Yes	No	Yes	Yes	Yes	Yes	Unable to Determine	Unable to Determine	Yes	Yes	Yes	Yes	No	Unable to Determine	No	Yes	Unable to Determine	12	fair
Kazankov	2015	Pediatric Obesity	Yes	Yes	No	Yes	No	Yes	Yes	No	Yes	Unable to Determine	Yes	Yes	Yes	Yes	Yes	Yes	Unable to Determine	No	Yes	Unable to Determine	13	good
Koncsos	2011	Journal of the American College of Nutrition	Yes	Yes	No	Yes	No	No	Yes	Yes	No	Unable to Determine	Unable to Determine	Yes	Yes	Yes	Yes	Unable to Determine	Unable to Determine	No	Unable to Determine	Unable to Determine	9	fair
Leal-Witt	2018	Obesity	Yes	Yes	Yes	Yes	Yes	No	Yes	Yes	Yes	Yes	Yes	Yes	Yes	Yes	Yes	Yes	Yes	No	Yes	Unable to Determine	17	good
Liao	2020	Eating and Weight Disorders- Studies on Anorexia, Bulimia, and Obesity	Yes	Yes	No	Yes	No	Yes	Yes	No	Yes	Yes	Unable to Determine	Yes	Yes	Yes	Yes	Yes	Unable to Determine	No	Unable to Determine	Unable to Determine	12	fair
Macknin	2015	The Journal of Pediatrics	Yes	Yes	Yes	Yes	No	No	Yes	Yes	No	Unable to Determine	Unable to Determine	Yes	Yes	Yes	Yes	No	No	Yes	Yes	Yes	13	good
Marild	2015	Obesity Reviews	Yes	Yes	No	No	No	No	Yes	No	Yes	Unable to Determine	Unable to Determine	Yes	Yes	Yes	Yes	No	Unable to Determine	Yes	No	Unable to Determine	9	fair
Matthan	2020	Current Developments in Nutrition	Yes	Yes	Yes	Yes	Yes	No	Yes	No	Yes	Unable to Determine	Unable to Determine	Yes	Yes	Yes	Yes	Yes	Unable to Determine	Yes	Yes	Yes	15	good
Mayerhofer	2020	Frontiers in Pediatrics	Yes	Yes	Yes	Yes	No	Yes	Yes	Yes	Yes	Unable to Determine	Unable to Determine	Yes	Yes	Yes	Yes	Unable to Determine	Unable to Determine	Yes	Yes	Yes	15	good
McFarlin	2013	Maternal and Child Nutrition	Yes	Yes	No	Yes	No	Yes	Yes	No	Yes	Unable to Determine	Unable to Determine	Yes	Yes	Yes	Yes	Yes	Yes	No	Unable to Determine	Unable to Determine	12	fair
Moleres	2013	The FASEB Journal	Yes	Yes	Yes	Yes	No	Yes	Yes	No	No	Unable to Determine	Yes	Yes	Yes	Yes	Yes	Yes	Unable to Determine	No	No	No	12	fair
Morell-Azanza	2020	Nutrition, Metabolism & Cardiovascular Diseases	Yes	Yes	Yes	Yes	Yes	No	Yes	Yes	Yes	Yes	Yes	Yes	Yes	Yes	Yes	Yes	Unable to Determine	Yes	Yes	Yes	18	good
Ojeda-Rodriguez	2021	Applied Physiology, Nutrition, and Metabolism	Yes	Yes	Yes	Yes	Yes	Yes	Yes	Yes	Yes	Unable to Determine	Unable to Determine	Yes	Yes	Yes	Yes	Yes	Unable to Determine	Yes	Yes	Yes	17	good
Pablos	2018	Applied Physiology, Nutrition, and Metabolism	Yes	Yes	Yes	Yes	No	Yes	Yes	Yes	Yes	Yes	Yes	Yes	Yes	Yes	Yes	Yes	Unable to Determine	No	Yes	Unable to Determine	16	good
Pedrosa	2011	European Journal of Nutrition	Yes	Yes	No	Yes	Yes	Yes	Yes	Yes	Yes	Unable to Determine	Unable to Determine	Yes	Yes	Yes	Yes	Yes	Unable to Determine	No	Yes	Yes	15	good
Pratt	2021	Nutrients	Yes	Yes	Yes	Yes	Yes	Yes	Yes	Yes	Yes	Unable to Determine	Unable to Determine	Yes	Yes	Yes	Yes	Yes	Yes	Unable to Determine	Yes	Unable to Determine	16	good
Reinehr	2006	Atherosclerosis	Yes	Yes	Yes	Yes	No	Yes	Yes	Yes	Yes	Unable to Determine	Unable to Determine	Yes	Yes	Yes	Yes	Unable to Determine	Unable to Determine	No	Yes	Unable to Determine	13	good
Reinehr	2006	International Journal of Obesity	Yes	No	Yes	Yes	No	Yes	Yes	No	Yes	No	Yes	Yes	Yes	Yes	Yes	Unable to Determine	Unable to Determine	No	No	No	11	fair
Reinehr	2009	Atherosclerosis	Yes	No	Yes	Yes	No	Yes	Yes	Yes	Yes	Unable to Determine	No	No	No	Yes	Yes	Yes	Yes	No	Yes	Yes	13	good
Reinehr	2010	International Journal of Obesity	Yes	Yes	No	No	No	Yes	Yes	Yes	Yes	Unable to Determine	Unable to Determine	Yes	Yes	Yes	Yes	Unable to Determine	Unable to Determine	No	Yes	Unable to Determine	11	fair
Rosenbaum	2007	The Journal of Endocrinology & Metabolism	Yes	Yes	No	Yes	No	No	Yes	Unable to Determine	Unable to Determine	Unable to Determine	Unable to Determine	Yes	Yes	Yes	Yes	No	Unable to Determine	Yes	Yes	Unable to Determine	10	fair
Santiprabhob	2018	Journal of Pediatric Endocrinology and Metabolism	Yes	Yes	Yes	Yes	Yes	Yes	Yes	Yes	Yes	Unable to Determine	Unable to Determine	Yes	Yes	Yes	Yes	Yes	Yes	No	Yes	No	16	good
Schwandt	2011	Atherosclerosis	Yes	Yes	Yes	Yes	No	Yes	Yes	Yes	No	Yes	Yes	Yes	Yes	Yes	No	Yes	Unable to Determine	Yes	Yes	Unable to Determine	15	good
Sohn	2022	metabolites	Yes	Yes	Yes	Yes	No	Yes	Yes	Yes	Yes	Unable to Determine	Yes	No	No	Yes	Yes	Yes	Unable to Determine	No	Yes	No	13	good
Thomsen	2021	Journal of the American Heart Association	Yes	Yes	Yes	Yes	No	Yes	Yes	No	Yes	Yes	Yes	Yes	Yes	Yes	Yes	Yes	Yes	Unable to Determine	Unable to Determine	No	15	good
Velazquez-Lopez	2014	BMC Pediatrics	Yes	Yes	Yes	Yes	No	Yes	Yes	Yes	Yes	Unable to Determine	Unable to Determine	Yes	Yes	Yes	Yes	Yes	Unable to Determine	No	Yes	Unable to Determine	14	good
Verbiest	2021	Brain, Behavior, and Immunity	Yes	Yes	Yes	Yes	No	Yes	Yes	Yes	Yes	Unable to Determine	Unable to Determine	Yes	Yes	Yes	Yes	Yes	Yes	No	Yes	Unable to Determine	15	good
Vilchis-Gil	2018	Journal of Medical Internet Research	Yes	Yes	Yes	Yes	No	Yes	Yes	No	Yes	Unable to Determine	Unable to Determine	Yes	Yes	Yes	Yes	Yes	Unable to Determine	No	Unable to Determine	Unable to Determine	12	fair
